# Supplementary material for: A General Model for Biofilm-Driven Microbial Electrosynthesis of Carboxylates From CO2
Source: Front Microbiol. 2021 Jun 4;12:669218. doi: 10.3389/fmicb.2021.669218 (PMC8211901; doi:10.3389/fmicb.2021.669218)
Supplement: Supplementary file 2 [file Data_Sheet_2.zip]

Archive with 7 entries (7 files):
- BB_Fitting.m
- BB_Jourdin2018.m
- BB_Jourdin2019.m
- BB_Marshall2013.m
- Lud_exp_data_2018.txt
- Lud_exp_data_FRT2.txt
- Marshall_exp_data.txt
