# Supplementary material for: A General Model for Biofilm-Driven Microbial Electrosynthesis of Carboxylates From CO2
Source: Front Microbiol. 2021 Jun 4;12:669218. doi: 10.3389/fmicb.2021.669218 (PMC8211901; doi:10.3389/fmicb.2021.669218)
Supplement: Supplementary file 2 [file Data_Sheet_2.zip › Lud_exp_data_2018.txt]

117	0	0	0
286	164.9222057	0	0
334	333.130002	0	0
408	338.44106	0	0
477	294.3774834	0	0
621	664.3437801	9.723256989	0
717	911.9768658	13.46164875	0
815	1631.110948	0	0
885	2351.777543	0	0
958	2856.111083	52.0714489	0
1044	3186.666348	0	0
1150	3488.962646	0	0
1197	1318.332015	22.57821307	0
1251	1881.357729	26.09635409	0
1318	2654.4179	30.32275982	0
1388	3666.40778	32.91476605	0
1484	5027.7275	84.35075355	0
1873	7426.5924	124.5120739	0
2044	6912.81976	150.3866778	0
2325	8643.46912	382.5255324	0
2366	8162.1406	371.0446749	0
2438	7071.0404	361.576623	0
2511	7032.81856	333.2995907	0
2631	6767.7101	304.0976266	0
2702	6598.60068	287.203314	0
2799	6331.0478	269.8202083	0
2871	5947.994052	228.422772	0
2942	5881.771896	230.232265	0
3039	5588.194412	208.6684331	0
3112	5403.772374	180.9875759	0
3207	6853.259813	202.1734091	0
3278	3555.07556	159.9188137	0
3356	3208.07903	51.41416601	0
3445	2387.219835	0	0
3518	2472.791113	23.49052256	0
3613	2212.253709	0	0
3688	2145.240863	0	0
3881	2779.444843	0	0
3949	2897.399537	48.43754836	0
4117	2754.874629	61.58084845	0
4189	2984.418045	80.04291981	0
4285	2888.967661	103.4918577	0
4357	2888.067431	29.4566007	0
4531	856.8318196	44.04550647	0
4813	8621.191259	311.4453235	0
4959	6157.375587	767.630421	4.308707295
5125	3590.557192	1419.855457	278.2894344
5293	4540.90622	1524.692719	453.477465
5461	2360.613549	761.4705032	214.141563
5677	2710.244607	553.2415483	135.4673324
6234	3997.279616	685.4058489	73.7647697
6495	1634.735091	147.5192952	15.45538028
6637	1373.476973	113.2107918	0
6733	1432.565413	94.18031362	0
6805	2531.762058	182.0886136	0
6901	2518.491669	202.0109165	0
6973	3993.550185	368.9622172	0
7045	4249.431756	601.3911254	42.58598864
7141	3958.298088	702.2390262	82.9067775
7213	3607.813713	679.9528958	95.49726037
7333	2612.821732	477.9164554	76.23257676
7405	3159.645319	424.0273427	70.38905084
7477	3883.785349	650.2629905	54.17140312
7573	3221.259013	712.2665333	99.25276657
7645	2991.685985	659.5299194	119.7224995
7741	3196.579615	742.1310317	152.7064255
7812	4046.843687	929.5518627	211.1091473
7885	3706.010869	618.8463944	131.7753981
7963	3953.451968	708.4653398	108.5223676
8043	3991.117745	815.4626105	126.8459857
8149	3883.202682	916.9760627	174.1396684
8320	2672.666633	493.0705446	93.48025418
8389	2547.861392	396.4158439	60.56658509
