# Supplementary material for: A General Model for Biofilm-Driven Microbial Electrosynthesis of Carboxylates From CO2
Source: Front Microbiol. 2021 Jun 4;12:669218. doi: 10.3389/fmicb.2021.669218 (PMC8211901; doi:10.3389/fmicb.2021.669218)
Supplement: Supplementary file 2 [file Data_Sheet_2.zip › Lud_exp_data_FRT2.txt]

120.0	41.7	0.0	0.0
360.0	28.3	0.0	0.0
480.0	30.0	0.0	0.0
600.0	35.0	0.0	0.0
720.0	36.7	0.0	0.0
792.0	48.3	0.0	0.0
864.0	46.7	0.0	0.0
912.0	31.7	0.0	0.0
960.0	46.7	0.0	0.0
1080.0	66.7	1.1	0.0
1200.0	80.0	2.3	0.0
1320.0	108.3	3.4	0.0
1440.0	116.7	4.5	0.0
1560.0	131.7	9.1	0.0
1680.0	165.0	12.5	0.0
1800.0	263.3	31.8	1.7
1920.0	261.7	53.4	3.4
2040.0	270.0	77.3	6.9
2088.0	271.7	88.6	12.1
2160.0	275.0	96.6	17.2
2280.0	278.3	104.5	21.6
2352.0	241.7	94.3	19.8
2520.0	250.0	98.9	25.9
2640.0	246.7	90.9	21.6
2760.0	265.0	89.8	15.5
2880.0	268.3	85.2	14.7
3000	276.7	97.7	19.0
3060	283.3	108.0	24.1
3120	241.7	96.6	22.4
3240	245.0	100.0	27.6
3300	250.0	102.3	30.2
3420	246.7	94.3	23.3
3480	266.7	90.9	20.7
3576	261.7	93.2	22.4
3672	266.7	79.5	19.0
3720	286.7	75.0	17.2
