# Supplementary material for: A General Model for Biofilm-Driven Microbial Electrosynthesis of Carboxylates From CO2
Source: Front Microbiol. 2021 Jun 4;12:669218. doi: 10.3389/fmicb.2021.669218 (PMC8211901; doi:10.3389/fmicb.2021.669218)
Supplement: Supplementary file 2 [file Data_Sheet_2.zip › Marshall_exp_data.txt]

0	0
120	6.25
144	7.5
168	8.75
192	10
216	11.25
312	12.5
336	13.75
360	0
384	3
408	5.5
480	6.25
528	12.5
552	5.5
576	6.25
600	9
648	13.75
696	18.75
816	26.25
840	0
864	3
888	6
912	9
936	12.5
960	16.7
984	20.7
1008	25
1032	34
1056	40
1080	45
1104	50
1128	54
1152	59
1176	68.7
1200	78
